# Supplementary material for: Vast diversity of prokaryotic virus genomes encoding double jelly-roll major capsid proteins uncovered by genomic and metagenomic sequence analysis
Source: Virol J. 2018 Apr 10;15:67. doi: 10.1186/s12985-018-0974-y (PMC5894146; doi:10.1186/s12985-018-0974-y)
Supplement: Supplementary file 4 — Genbank proteins identified as PM2 group MCP. (ZIP 5 kb) [file 12985_2018_974_MOESM4_ESM.zip]

Archive with 1 entries (1 files):
- Additional_File_4
