# Supplementary material for: Vast diversity of prokaryotic virus genomes encoding double jelly-roll major capsid proteins uncovered by genomic and metagenomic sequence analysis
Source: Virol J. 2018 Apr 10;15:67. doi: 10.1186/s12985-018-0974-y (PMC5894146; doi:10.1186/s12985-018-0974-y)
Supplement: Supplementary file 4 — Genbank proteins identified as PM2 group MCP. (ZIP 5 kb) [file 12985_2018_974_MOESM4_ESM.zip › Additional_File_4]

# list of PM2 group MCP present in GenBank
# identical proteins are comma-separated
AMO56624.1
AQM20520.1,AQP33725.1
AQM64838.1
EDM57569.1
EEF22300.1
EEW09188.1
EQL91225.1
ERB62194.1
ERB62200.1
ERB65534.1
ERB66550.1
EVU10432.1
EXF67125.1
GAJ69574.1
GAL02949.1
NP_049903.1,P15794.2,2VVF,2W0C,AAD43549.1
OEU74972.1
OGH63201.1,OGH63873.1
OGT05251.1
OHB60882.1
OHE09375.1,OHE12843.1
OJV54515.1
OJY20749.1
OLA85231.1
WP_077460541.1,OOE92843.1
WP_077480913.1,OOF11766.1
WP_077456692.1,OOF25727.1
SEC35400.1
SEG21486.1
SFN65155.1
SFQ19211.1
SFU99614.1
SFV12809.1
WP_077337765.1,SJN60093.1,SJN60049.1
WP_000152195.1,EEX67001.1,EEY46513.1,KQB04338.1
WP_000152196.1,EEX67323.1
WP_000421376.1,EGU18625.1,KFE30659.1,KTL43438.1
WP_000421377.1,EGQ99473.1,EKL30496.1,EKL35770.1,KWW44141.1
WP_004735827.1,EAP93084.1
WP_004737987.1,EGU44213.1
WP_004742727.1,EGU59060.1,EIF05937.1,AIW16288.1
WP_005389720.1,NP_797954.1,BAC59838.1,EEZ81050.1,KIS72928.1,KIS73588.1,KIS76835.1,KIS77478.1,KIT10603.1,KIT12771.1
WP_005449706.1,EMR36032.1,KIP68999.1,KNY39489.1,KNY43511.1,APP06161.1
WP_005455328.1,EDM59361.1,EFO37810.1,EFO40400.1,EFO40735.1,EFO50367.1,EFO52053.1,EQL83116.1,EQL92917.1,EQL95008.1,EQL97205.1,EQM02240.1,EQM03996.1,EQM04479.1,EQM04695.1,EQM09913.1,EQM10990.1,EQM37234.1,EQM42736.1,ETS19829.1,ETT06354.1,ETT06387.1,ETX21455.1,ETX21469.1,ETX50657.1,ETX52322.1,ETX57503.1,EUC21888.1,EUC22054.1,EUD13511.1,EUD13633.1,EVT76667.1,EVT76817.1,EVU10491.1,EWM34505.1,EXF66680.1,EXJ25790.1,EXJ26389.1,KED09676.1,KED09751.1,KED31171.1,KED40008.1,KED50167.1,KED50834.1,KED53533.1,KED65266.1,KEE65535.1,KFJ85994.1,KHF09079.1,KHF10913.1,KHF19770.1,KHQ86015.1,KJR15373.1,KKC78392.1,KKF06402.1,KKX78428.1,AKU55001.1,KOE11651.1,KOE12795.1,KOE19790.1,KOF18736.1,KOF30648.1,KOF49783.1,KOH05038.1,KOH17514.1,KOH24212.1,KOH33497.1,KOH35698.1,KOH35928.1,KOH39549.1,KON53630.1,KOY19180.1,KOY25519.1,KOY29890.1,KWU38188.1,KXG05360.1,KYJ89297.1,KYX47203.1,KYX74936.1,KYX93764.1,KYX94693.1,KYY17436.1,KYY41293.1,KYZ46847.1,KYZ47378.1,ANB96989.1,OAR07152.1,OAR07660.1,OAR07772.1,OAR14006.1,OAR33674.1,OAR34625.1,ANQ56096.1,ANQ58473.1,OCP39465.1,OCP39976.1,OCP51425.1,OCP61323.1,OCP62744.1,OCP84149.1,OCP85267.1,OCQ04214.1,OCQ04886.1,ODN33733.1,ODW23114.1,ODW29613.1,ODW51777.1,ODW53204.1,ODW56135.1,ODW88470.1,ODX26399.1,ODX35105.1,ODX54169.1,ODX57306.1,ODX60102.1,ODX61942.1,ODY19150.1,ODY34806.1,ODY38703.1,ODY41542.1,ODY42659.1,ODY69069.1,ODY71750.1,ODY73391.1,ODY89309.1,ODY96188.1,ODY98845.1,ODZ04737.1,ODZ14570.1,ODZ48026.1,ODZ76390.1,ODZ78558.1,ODZ81205.1,ODZ87925.1,ODZ93762.1,ODZ96892.1,OEA11803.1,OEA14064.1,OEA51015.1,OEA67206.1,OEA74586.1,OEB59510.1,OEB59643.1,OEB60041.1,OEB60541.1,OEB80784.1,OEB84526.1,APC89895.1,APE84054.1,OKA68804.1
WP_005475981.1,EED25125.1,KGY07696.1,KHA59838.1,KHT40041.1,KHT41690.1
WP_006231923.1,EAS44812.1
WP_006462145.1,EOA05779.1
WP_006711758.1,EGU42971.1,ODS10156.1
WP_007017761.1,EAT13377.1
WP_008059807.1,EGK72450.1
WP_008072508.1,EGA72378.1
WP_008078113.1,EGA69582.1
WP_008221307.1,EDK27759.1,AKN36561.1,OEF91461.1
WP_008329010.1,EIJ47589.1
WP_008737788.1,AJD48275.1
WP_009518552.1,AOS79223.1
WP_009600635.1,EFP97443.1
WP_009697815.1,EKM15215.1,EKM32455.1
WP_009846693.1,EAQ54296.1
WP_010398307.1
WP_010605421.1
WP_010647850.1
WP_010804273.1,EON15330.1
WP_011081263.1,AAO07260.1
WP_011106374.1,NP_800411.1,BAC62244.1
WP_011221014.1,CAG22817.1
WP_011479192.1,ABE49095.1,ABE49239.1,ABZ07155.1,ABZ07582.1
WP_011617149.1,CAJ96109.1
WP_011829437.1,ABM94800.1
WP_012142541.1,ABV36806.1
WP_013051464.1,BAJ02159.1
WP_013234343.1,ADJ63864.1
WP_013592324.1,ADX59241.1
WP_013592347.1,ADX59264.1
WP_014231859.1,AEX21981.1
WP_015817232.1,ACR11120.1
WP_016783617.1,OEE13115.1,OEF33346.1,OEF93982.1
WP_016787085.1,OEF51776.1
WP_016787882.1,OEF42800.1
WP_016789803.1,ERM57674.1,OEE44123.1
WP_016799104.1
WP_016800770.1,OEE06260.1
WP_016957945.1
WP_017045650.1,OEE40759.1,AQP37117.1
WP_017055734.1,AKN38491.1,OBT23739.1,OEF16162.1,OMO23961.1
WP_017059662.1,ANP76497.1
WP_017071468.1,OED82816.1
WP_017078255.1,OED84622.1
WP_017081564.1,CDT07130.1,CDT66612.1,CDS94197.1,CDS96027.1,CDT30035.1,CDT82027.1,OEE51623.1,OEE56246.1,OEF91208.1
WP_017093606.1
WP_017100413.1,OEF79613.1
WP_017112116.1,OED60271.1
WP_017191181.1
WP_017217396.1
WP_018014113.1
WP_018439608.1
WP_018691529.1
WP_018691973.1
WP_019274006.1
WP_019275497.1
WP_019603221.1
WP_022551927.1,CCO59500.1,CCN85482.1,CCN95451.1,CCO43208.1,CCO54506.1,CCN89049.1
WP_022589079.1,CCN53221.1,CCN56823.1,CCN48935.1
WP_024699294.1
WP_025556571.1
WP_025627792.1,KVI32560.1
WP_025628391.1
WP_025636558.1
WP_025639074.1
WP_025822960.1
WP_027253757.1
WP_027331081.1
WP_028025583.1
WP_028198741.1
WP_028214715.1
WP_028451230.1
WP_029203143.1,OED86988.1
WP_029790301.1
WP_029790679.1
WP_029797111.1,ETS19590.1
WP_029823320.1
WP_029826364.1,KHF09233.1,KOY43464.1,KXZ34863.1
WP_029845629.1
WP_029848270.1
WP_029848288.1
WP_029848854.1
WP_029865689.1
WP_031380914.1,ODW60339.1,ODY21071.1
WP_031777024.1,KED09651.1,KED20137.1,KED20148.1,KED21091.1,KED21097.1
WP_031781640.1,KED29796.1
WP_031781641.1,KED29771.1
WP_031842772.1
WP_031849149.1,KED61265.1
WP_031857121.1,OAR44756.1
WP_032478156.1,KFD84703.1
WP_034179496.1,KFL54379.1
WP_034398573.1,KGH20764.1
WP_034641071.1
WP_034872956.1,KEQ15666.1
WP_035621377.1,CDN87493.1
WP_035868938.1,KDP85615.1
WP_038060803.1,KEP71761.1
WP_038159745.1,KFI11992.1
WP_038164584.1,KFI09394.1
WP_038182622.1
WP_038509498.1,AIS53751.1
WP_038511522.1,AIU66867.1
WP_038513696.1,AIU67951.1
WP_038708820.1,KGD46076.1,AIV50753.1,AIV97128.1,AIV91706.1,AIV79792.1,KGU77291.1,KGX98546.1,KGX99812.1,AJW53198.1,CFK34858.1,CFK56314.1,CFL09440.1,CFV69179.1,CPE21263.1,CPE17378.1,CPF91711.1,CPF88885.1,CPE32160.1,CPE92455.1,OAB19520.1,OMQ61076.1,OMQ73554.1,OMQ75865.1,OMQ80266.1,OMR16954.1
WP_038791762.1,KGV25458.1,OMR25355.1,ONC71780.1
WP_038882321.1
WP_038883663.1
WP_038889206.1
WP_038963510.1,KLI65846.1
WP_039452213.1,KGK68622.1
WP_039468790.1,KHF86395.1,KHF91188.1
WP_039492402.1,KID38049.1
WP_040122775.1,CDQ48331.1
WP_042301738.1
WP_042602305.1,KIP69306.1
WP_042777416.1,KED18806.1,KED18810.1
WP_043009417.1,AIW20142.1
WP_043010349.1,AIW21388.1,ANW25811.1
WP_043037026.1,KIT55503.1,ODW36634.1
WP_044615365.1,AJQ92242.1,AJQ95811.1
WP_044623313.1,AJR08641.1
WP_044623331.1,AJR08665.1
WP_045124271.1,KJH09832.1,KJH09834.1
WP_045376669.1
WP_045392490.1
WP_045465048.1
WP_045572267.1,KJR21421.1,KYN81256.1
WP_045609874.1
WP_045617302.1,KJR34212.1,KJR38944.1
WP_045620024.1,ANN28817.1
WP_045827156.1
WP_045846945.1,KJV28646.1
WP_045973939.1,KJY93969.1
WP_046030547.1
WP_046075852.1,KKA43751.1
WP_046462545.1,KKI11976.1
WP_046876227.1
WP_046876382.1,KKZ05245.1,KKZ05246.1
WP_047010301.1,KLE22512.1
WP_047517639.1
WP_047539959.1
WP_047763393.1,KLN61312.1
WP_047873447.1,KLV01993.1
WP_047881195.1,KLU99950.1,KLV00281.1
WP_047881208.1,KLU99766.1
WP_047887885.1,KLV03640.1,KLV03642.1
WP_048244408.1,KML60898.1
WP_048348551.1,AKN65857.1
WP_048612116.1,CDT86004.1
WP_048613583.1,CDT46009.1
WP_048658786.1,CDT73371.1,CDT07344.1
WP_048661966.1,CDT22599.1,CDT08758.1,CDS97308.1,CDT62569.1,KPL99667.1,OMO31318.1
WP_048662778.1,CDT44650.1,CDT18003.1
WP_048666225.1,CDT01657.1
WP_048667344.1,CDT29033.1
WP_048667439.1,CDT73306.1
WP_048668537.1,CDT04872.1
WP_048668934.1,CDT28324.1
WP_048669411.1,CDT50093.1
WP_048900380.1,KMV29072.1
WP_049538370.1,AIV06844.1
WP_049843890.1,KLN66053.1
WP_050415442.1,AKU11547.1
WP_050621038.1,AKN36276.1,AKN36642.1,AKN36839.1,AKN38017.1,CDT83703.1
WP_050622393.1,CDU01462.1,OCH52670.1,OCH63498.1
WP_050649058.1,CDT56302.1
WP_050914289.1
WP_050920421.1
WP_050925419.1
WP_052746595.1,AMC34238.1
WP_053068005.1
WP_053303631.1,KOF31357.1
WP_053304859.1,KOH28403.1
WP_053315100.1,KOE88569.1,OCP90122.1,OCP94962.1
WP_053315133.1,KOE88096.1
WP_053319473.1,KOF38807.1,KOF48721.1
WP_053543358.1,KOR96039.1
WP_053911638.1,GAP76765.1
WP_054200921.1,KPH92350.1
WP_054541419.1,KPM01367.1
WP_054542932.1,KPL97769.1
WP_054553857.1,KPM82652.1
WP_054575986.1,KPN04158.1
WP_054669689.1
WP_055028935.1,KQB07357.1
WP_055033378.1,KQB00773.1
WP_055197119.1,KPW04945.1
WP_056314841.1,KQW76591.1
WP_056335627.1,KQQ97424.1
WP_057293234.1,KRB70491.1
WP_057619377.1,ALM66451.1
WP_057927239.1
WP_058048562.1
WP_058378766.1,ALS61856.1
WP_058964430.1,KUH63416.1
WP_059120050.1,KUI99929.1
WP_059411694.1
WP_059467998.1,KUZ07007.1,KVK86200.1
WP_059480629.1,KVD05445.1,KVZ29100.1
WP_059628064.1,KVD37934.1
WP_059641181.1,KVH28144.1,AOJ83794.1
WP_059801504.1,KVC68551.1,KVN08510.1
WP_059806562.1,KVL36390.1
WP_059810619.1,KVC55108.1,KVN08876.1
WP_059829484.1,KVD19187.1,KVU12666.1
WP_059922283.1,KVA74080.1,KVR50345.1,KVR79136.1,KVS29265.1,KWD47573.1
WP_060005201.1,KVT66516.1,KVT87478.1,KVX90840.1,KWK49881.1,KWK57663.1
WP_060013183.1,KVW39462.1
WP_060080910.1,KVW61789.1,KVW75029.1,KVX78585.1,KWN53951.1
WP_060242445.1,KWF19824.1
WP_060243308.1,KWF26608.1
WP_060314713.1,KWH51812.1
WP_060373790.1,KWK64053.1
WP_060469918.1,KWU36373.1,ODN35429.1
WP_060993904.1,OCH17860.1
WP_061037374.1
WP_061049301.1,KXF89956.1
WP_061161861.1,SAK68241.1
WP_061533423.1,AMP00162.1
WP_061789614.1
WP_061894609.1,KYN83516.1
WP_062270212.1
WP_062463815.1,SBO09488.1
WP_062706422.1,CZF79471.1
WP_062818006.1
WP_062852343.1,KYZ07032.1
WP_063091994.1,KZD05164.1,KZD11860.1,OCK09006.1,SEE63505.1
WP_063304546.1,KZK78187.1
WP_063377728.1,KZN45969.1
WP_063518155.1,ANB99636.1
WP_063659053.1
WP_063875423.1,KZX00947.1
WP_063883010.1,KZK70283.1
WP_064354349.1,KZC46064.1
WP_064486314.1,KPH23819.1
WP_064488089.1,KPH28013.1
WP_064488761.1,KPH26200.1
WP_064666249.1
WP_065105767.1,OBT16590.1
WP_065172565.1,OBU38815.1,ODA24575.1
WP_065173644.1,OBU24957.1
WP_065331408.1
WP_065334021.1
WP_065612522.1,OCH44302.1
WP_065740144.1,ANW22955.1
WP_065740930.1,ANW24315.1
WP_065855204.1,OCS48834.1
WP_066014339.1
WP_069253526.1,AOI82551.1
WP_069490304.1,ODY52528.1
WP_069531268.1,OEC82335.1
WP_069547403.1,ODZ46030.1,ODZ56412.1
WP_069667866.1,AKN37435.1,AKN37782.1,AKN39821.1,OAM99033.1
WP_069672131.1,OEG72319.1
WP_069959156.1,OEJ64654.1
WP_070288403.1,OEZ93482.1
WP_070346675.1,OFJ47588.1
WP_070382735.1,AOW84213.1
WP_071240005.1,OHZ00811.1
WP_071652084.1,APC87411.1
WP_071769004.1,OJB11577.1
WP_071774888.1,OJA63797.1
WP_072767040.1,SHL45136.1
WP_072866269.1
WP_072866291.1
WP_072935567.1
WP_073579382.1,SHO54473.1
WP_073580018.1,SHO55122.1
WP_073586557.1,SHO59135.1
WP_073604556.1,SHI25349.1
WP_073606187.1,SHI94669.1
WP_073954437.1,OKH89934.1
WP_074000084.1
WP_074050862.1,APP05805.1
WP_074375100.1,SIO96693.1
WP_074518844.1,OKY33066.1,OKY33081.1
WP_074552127.1,OKY33075.1,OKY33096.1
WP_075369289.1,OLO11403.1
WP_075472521.1,SGZ07645.1,SGZ05409.1,SGY93953.1,SHO26755.1
WP_075532854.1,SGY98754.1
WP_075767491.1,OLQ71213.1
WP_075767886.1,OLQ70313.1
WP_076477004.1,OMG73124.1
WP_076516307.1,SIS98007.1
WP_076647639.1,OMO28286.1
WP_076648861.1,OMO23713.1
WP_076670462.1,OMO22348.1
WP_076912774.1,OMR63530.1
WP_077056791.1,ONJ17710.1,ONN79340.1,ONN84129.1,ONN91526.1,ONO14239.1,ONO14298.1,ONO18988.1,ONO23956.1,ONO36526.1,ONO40196.1,ONO40473.1,ONO59092.1,ONO61944.1,ONO77184.1,ONO78128.1,ONO86095.1,ONO99440.1,ONP05764.1,ONP15685.1,ONT48349.1,ONT59480.1,ONT81588.1,ONU02643.1,ONU05445.1,ONU12712.1,ONU13441.1,ONU37545.1,ONU40950.1,ONW78385.1,ONW89890.1,ONW91036.1,ONX05546.1,ONX08903.1,ONX12732.1,ONX27046.1,ONX29773.1,ONX33237.1,ONX48653.1,ONX51772.1,AQQ17353.1
WP_077203923.1,ONO58477.1,ONP16990.1
